# Supplementary material for: Comparative pharmacokinetics of valproic acid among Pakistani and South Korean patients: A population pharmacokinetic study
Source: PLoS One. 2022 Aug 24;17(8):e0272622. doi: 10.1371/journal.pone.0272622 (PMC9401156; doi:10.1371/journal.pone.0272622)
Supplement: S1 Table — (TXT) [file pone.0272622.s001.txt]

MODEL            TEST     BASE OFV     NEW OFV         TEST OFV (DROP)    GOAL     dDF    SIGNIFICANT PVAL
CLAGE-2          PVAL   3443.83351  3443.13708              0.69643  >   3.84150    1              0.403980 
CLCENT-2         PVAL   3443.83351  3399.74828             44.08523  >   3.84150    1        YES!  3.14e-011
CLWT-2           PVAL   3443.83351  3393.42504             50.40848  >   3.84150    1        YES!  1.25e-012
VAGE-2           PVAL   3443.83351  3434.33959              9.49392  >   3.84150    1        YES!  0.002061 
VCENT-2          PVAL   3443.83351  3429.20189             14.63162  >   3.84150    1        YES!  0.000131 
VWT-2            PVAL   3443.83351  3410.12780             33.70571  >   3.84150    1        YES!  6.41e-009

Parameter-covariate relation chosen in this forward step: CL-WT-2
CRITERION              PVAL < 0.05
BASE_MODEL_OFV        3443.83351
CHOSEN_MODEL_OFV      3393.42504
Relations included after this step:
CL      WT-2    
V       
--------------------

Model directory E:\IPS Docs\Dr. Humaira Project\Qurat-ul-ain\Models\scm_dir7\forward_scm_dir1\m1

MODEL            TEST     BASE OFV     NEW OFV         TEST OFV (DROP)    GOAL     dDF    SIGNIFICANT PVAL
CLAGE-2          PVAL   3393.42504  3393.41633              0.00871  >   3.84150    1              0.925640 
CLCENT-2         PVAL   3393.42504  3378.01782             15.40721  >   3.84150    1        YES!  0.000087 
VAGE-2           PVAL   3393.42504  3383.98782              9.43721  >   3.84150    1        YES!  0.002126 
VCENT-2          PVAL   3393.42504  3378.79955             14.62549  >   3.84150    1        YES!  0.000131 
VWT-2            PVAL   3393.42504  3360.62758             32.79746  >   3.84150    1        YES!  1.02e-008

Parameter-covariate relation chosen in this forward step: V-WT-2
CRITERION              PVAL < 0.05
BASE_MODEL_OFV        3393.42504
CHOSEN_MODEL_OFV      3360.62758
Relations included after this step:
CL      WT-2    
V       WT-2    
--------------------

Model directory E:\IPS Docs\Dr. Humaira Project\Qurat-ul-ain\Models\scm_dir7\forward_scm_dir1\scm_dir1\m1

MODEL            TEST     BASE OFV     NEW OFV         TEST OFV (DROP)    GOAL     dDF    SIGNIFICANT PVAL
CLAGE-2          PVAL   3360.62758  3360.61370              0.01388  >   3.84150    1              0.906220 
CLCENT-2         PVAL   3360.62758  3344.60227             16.02530  >   3.84150    1        YES!  0.000063 
VAGE-2           PVAL   3360.62758  3354.39562              6.23195  >   3.84150    1        YES!  0.012547 
VCENT-2          PVAL   3360.62758  3359.19733              1.43025  >   3.84150    1              0.231720 

Parameter-covariate relation chosen in this forward step: CL-CENT-2
CRITERION              PVAL < 0.05
BASE_MODEL_OFV        3360.62758
CHOSEN_MODEL_OFV      3344.60227
Relations included after this step:
CL      CENT-2  WT-2    
V       WT-2    
--------------------

Model directory E:\IPS Docs\Dr. Humaira Project\Qurat-ul-ain\Models\scm_dir7\forward_scm_dir1\scm_dir1\scm_dir1\m1

MODEL            TEST     BASE OFV     NEW OFV         TEST OFV (DROP)    GOAL     dDF    SIGNIFICANT PVAL
CLAGE-2          PVAL   3344.60227  3344.59345              0.00882  >   3.84150    1              0.925160 
VAGE-2           PVAL   3344.60227  3338.40962              6.19266  >   3.84150    1        YES!  0.012828 
VCENT-2          PVAL   3344.60227  3343.61091              0.99136  >   3.84150    1              0.319410 

Parameter-covariate relation chosen in this forward step: V-AGE-2
CRITERION              PVAL < 0.05
BASE_MODEL_OFV        3344.60227
CHOSEN_MODEL_OFV      3338.40962
Relations included after this step:
CL      CENT-2  WT-2    
V       AGE-2   WT-2    
--------------------

Model directory E:\IPS Docs\Dr. Humaira Project\Qurat-ul-ain\Models\scm_dir7\forward_scm_dir1\scm_dir1\scm_dir1\scm_dir1\m1

MODEL            TEST     BASE OFV     NEW OFV         TEST OFV (DROP)    GOAL     dDF    SIGNIFICANT PVAL
CLAGE-2          PVAL   3338.40962  3338.36454              0.04508  >   3.84150    1              0.831860 
VCENT-2          PVAL   3338.40962  3337.76308              0.64654  >   3.84150    1              0.421350 

--------------------


--------------------
Forward search done. Starting backward search inside forward top level directory
Model directory E:\IPS Docs\Dr. Humaira Project\Qurat-ul-ain\Models\scm_dir7\backward_scm_dir1\m1

MODEL            TEST     BASE OFV     NEW OFV         TEST OFV (DROP)    GOAL     dDF  INSIGNIFICANT PVAL
CLCENT-1         PVAL   3338.40962  3354.39562            -15.98601  >  -6.63490   -1              0.000064 
CLWT-1           PVAL   3338.40962  3359.49640            -21.08679  >  -6.63490   -1              0.000004 
VAGE-1           PVAL   3338.40962  3344.60228             -6.19266  >  -6.63490   -1        YES!  0.012828 
VWT-1            PVAL   3338.40962  3368.58128            -30.17166  >  -6.63490   -1              3.95e-008

Parameter-covariate relation chosen in this backward step: V-AGE-1
CRITERION              PVAL > 0.01
BASE_MODEL_OFV        3338.40962
CHOSEN_MODEL_OFV      3344.60228
Relations included after this step:
CL      CENT-2  WT-2    
V       WT-2    
--------------------

Model directory E:\IPS Docs\Dr. Humaira Project\Qurat-ul-ain\Models\scm_dir7\backward_scm_dir1\scm_dir1\m1

MODEL            TEST     BASE OFV     NEW OFV         TEST OFV (DROP)    GOAL     dDF  INSIGNIFICANT PVAL
CLCENT-1         PVAL   3344.60228  3360.62758            -16.02530  >  -6.63490   -1              0.000063 
CLWT-1           PVAL   3344.60228  3365.63435            -21.03207  >  -6.63490   -1              0.000005 
VWT-1            PVAL   3344.60228  3378.01782            -33.41555  >  -6.63490   -1              7.44e-009

--------------------
